# Supplementary material for: RhoA vesicle trafficking–mediated transglutaminase 2 membrane translocation promotes IgA1 mesangial deposition in IgA nephropathy
Source: JCI Insight. 2023 Oct 9;8(19):e160374. doi: 10.1172/jci.insight.160374 (PMC10619437; doi:10.1172/jci.insight.160374)
Supplement: Supporting data values [file jciinsight-8-160374-s161.xlsx]

## Sheet: Figure 1A
IgA1	TGase2/GAPDH
0	1
5	1.0779
10	1.52543
20	1.84225
0	1
5	1.09418
10	1.60873
20	1.85248
0	1
5	1.39257
10	1.70403
20	2.20069

## Sheet: Figure 1B
Fn/GAPDH
Blank	pIgA1	LDN+pIgA1	LDN
1	6.92183	2.04372	0.266548
1	8.33457	4.46632	0.620555
1	10.2478	3.72807	0.783882
Col-I/GAPDH
Blank	pIgA1	LDN+pIgA1	LDN
1	3.51863	1.63612	1.1344
1	4.00605	2.04671	0.488889
1	4.94104	0.932665	0.570689
TGase2/GAPDH
Blank	pIgA1	LDN+pIgA1	LDN
1	1.39892	1.16481	0.926496
1	1.319	1.22037	0.596566
1	1.84526	1.51768	0.934049

## Sheet: Figure 1C
Blank	pIgA1	LDN+pIgA1
1.39	78.7	42.3
1.45	83.54	40.95
1.16	79.84	46.34

## Sheet: Figure 2B
Control	IgAN
37.165	83.002
29.767	65.056
18.469	53.878
	73.37
	79.081

## Sheet: Figure 2D
Cytosolic TGase2 level to β-tubulin
Blank	IgA1	Blank/Blank	IgA1/Blank
0.31762	0.630789	1	1.98599
0.243283	0.461149	1	1.89552
0.338301	0.659188	1	1.94853
Membrane TGase2 level to Na+/K+ ATPase
Blank	IgA1	Blank/Blank	IgA1/Blank
0.26381	0.317549	1	1.2037
0.147043	0.204537	1	1.391
0.269187	0.337399	1	1.2534

## Sheet: Figure 4B
	NC	pIgA1
Bin centre (nm)	Concentration average (particles / ml)	Concentration average (particles / ml)
0.5	0	0
1.5	0	0
2.5	0	0
3.5	0	0
4.5	0	0
5.5	0	0
6.5	0	0
7.5	0	0
8.5	0	0
9.5	0	0
10.5	0	0
11.5	0	0
12.5	0	0
13.5	0	0
14.5	0	0
15.5	0	0
16.5	0	0
17.5	0	0
18.5	0	0
19.5	0	0
20.5	0	0
21.5	0	0
22.5	0	0
23.5	0	0
24.5	0	0
25.5	0	0
26.5	0	0
27.5	0	0
28.5	0	0
29.5	0	0
30.5	0	0
31.5	0	0
32.5	0	0
33.5	0	0
34.5	0	0
35.5	0	0
36.5	0	0
37.5	0	0
38.5	0	0
39.5	0	0
40.5	2	0
41.5	9	0
42.5	29	0
43.5	82	2
44.5	197	4
45.5	413	7
46.5	764	13
47.5	1265	23
48.5	1896	40
49.5	2601	68
50.5	3300	113
51.5	3913	184
52.5	4376	291
53.5	4656	452
54.5	4754	684
55.5	4693	1012
56.5	4512	1462
57.5	4254	2068
58.5	3959	2863
59.5	3658	3883
60.5	3376	5163
61.5	3131	6736
62.5	2934	8629
63.5	2795	10862
64.5	2722	13448
65.5	2724	16388
66.5	2814	19671
67.5	3010	23276
68.5	3341	27171
69.5	3849	31312
70.5	4597	35649
71.5	5681	40127
72.5	7245	44688
73.5	9498	49278
74.5	12738	53848
75.5	17366	58361
76.5	23906	62802
77.5	33000	67176
78.5	45396	71525
79.5	61916	75928
80.5	83420	80513
81.5	110750	85463
82.5	144685	91025
83.5	185890	97521
84.5	234867	105360
85.5	291916	115051
86.5	357105	127218
87.5	430257	142620
88.5	510972	162166
89.5	598670	186929
90.5	692673	218153
91.5	792295	257245
92.5	896945	305756
93.5	1006204	365329
94.5	1119884	437640
95.5	1238037	524303
96.5	1360933	626779
97.5	1488993	746287
98.5	1622708	883736
99.5	1762540	1039704
100.5	1908844	1214470
101.5	2061803	1408099
102.5	2221411	1620563
103.5	2387492	1851889
104.5	2559755	2102276
105.5	2737883	2372176
106.5	2921626	2662295
107.5	3110890	2973537
108.5	3305792	3306869
109.5	3506674	3663178
110.5	3714062	4043116
111.5	3928572	4447002
112.5	4150769	4874778
113.5	4380996	5326032
114.5	4619203	5800058
115.5	4864794	6295914
116.5	5116527	6812429
117.5	5372490	7348110
118.5	5630166	7900944
119.5	5886583	8468091
120.5	6138547	9045531
121.5	6382913	9627738
122.5	6616858	10207473
123.5	6838112	10775784
124.5	7045101	11322258
125.5	7236989	11835544
126.5	7413590	12304083
127.5	7575200	12716966
128.5	7722348	13064788
129.5	7855534	13340385
130.5	7974991	13539349
131.5	8080510	13660275
132.5	8171355	13704718
133.5	8246286	13676915
134.5	8303668	13583312
135.5	8341662	13431995
136.5	8358473	13232093
137.5	8352596	12993209
138.5	8323054	12724924
139.5	8269584	12436410
140.5	8192744	12136133
141.5	8093942	11831664
142.5	7975380	11529575
143.5	7839925	11235404
144.5	7690929	10953669
145.5	7532022	10687931
146.5	7366899	10440866
147.5	7199128	10214363
148.5	7031993	10009623
149.5	6868377	9827259
150.5	6710702	9667384
151.5	6560899	9529702
152.5	6420424	9413579
153.5	6290298	9318114
154.5	6171156	9242183
155.5	6063317	9184491
156.5	5966838	9143602
157.5	5881567	9117959
158.5	5807187	9105904
159.5	5743244	9105680
160.5	5689168	9115435
161.5	5644274	9133214
162.5	5607768	9156955
163.5	5578740	9184478
164.5	5556155	9213480
165.5	5538855	9241530
166.5	5525561	9266079
167.5	5514879	9284469
168.5	5505326	9293968
169.5	5495359	9291812
170.5	5483412	9275267
171.5	5467948	9241703
172.5	5447510	9188682
173.5	5420775	9114063
174.5	5386605	9016096
175.5	5344096	8893523
176.5	5292613	8745662
177.5	5231810	8572469
178.5	5161643	8374577
179.5	5082362	8153300
180.5	4994488	7910598
181.5	4898785	7649016
182.5	4796208	7371585
183.5	4687858	7081703
184.5	4574926	6783001
185.5	4458636	6479199
186.5	4340198	6173976
187.5	4220760	5870839
188.5	4101371	5573021
189.5	3982954	5283404
190.5	3866285	5004460
191.5	3751984	4738225
192.5	3640513	4486293
193.5	3532181	4249832
194.5	3427153	4029616
195.5	3325468	3826065
196.5	3227053	3639299
197.5	3131747	3469183
198.5	3039316	3315383
199.5	2949474	3177411
200.5	2861904	3054670
201.5	2776271	2946491
202.5	2692239	2852161
203.5	2609484	2770950
204.5	2527704	2702131
205.5	2446628	2644987
206.5	2366025	2598824
207.5	2285707	2562973
208.5	2205531	2536790
209.5	2125405	2519651
210.5	2045283	2510950
211.5	1965169	2510090
212.5	1885111	2516474
213.5	1805200	2529494
214.5	1725566	2548524
215.5	1646372	2572905
216.5	1567807	2601941
217.5	1490086	2634882
218.5	1413439	2670924
219.5	1338105	2709199
220.5	1264328	2748771
221.5	1192352	2788638
222.5	1122410	2827735
223.5	1054724	2864942
224.5	989499	2899095
225.5	926918	2929004
226.5	867139	2953479
227.5	810294	2971350
228.5	756485	2981506
229.5	705787	2982927
230.5	658243	2974723
231.5	613870	2956170
232.5	572657	2926750
233.5	534568	2886183
234.5	499548	2834451
235.5	467518	2771821
236.5	438387	2698845
237.5	412050	2616359
238.5	388391	2525457
239.5	367291	2427458
240.5	348622	2323860
241.5	332257	2216276
242.5	318069	2106375
243.5	305933	1995807
244.5	295724	1886141
245.5	287323	1778803
246.5	280614	1675027
247.5	275481	1575821
248.5	271814	1481944
249.5	269500	1393909
250.5	268429	1311989
251.5	268489	1236247
252.5	269563	1166562
253.5	271532	1102674
254.5	274270	1044224
255.5	277645	990786
256.5	281521	941907
257.5	285753	897133
258.5	290191	856025
259.5	294686	818179
260.5	299083	783230
261.5	303232	750853
262.5	306991	720766
263.5	310225	692723
264.5	312815	666509
265.5	314660	641940
266.5	315683	618850
267.5	315831	597093
268.5	315078	576539
269.5	313426	557068
270.5	310907	538571
271.5	307578	520946
272.5	303521	504101
273.5	298838	487951
274.5	293647	472416
275.5	288077	457427
276.5	282264	442918
277.5	276344	428833
278.5	270451	415122
279.5	264710	401741
280.5	259237	388655
281.5	254133	375833
282.5	249486	363253
283.5	245367	350898
284.5	241833	338756
285.5	238924	326823
286.5	236668	315097
287.5	235079	303583
288.5	234159	292287
289.5	233901	281221
290.5	234289	270398
291.5	235300	259835
292.5	236905	249548
293.5	239069	239557
294.5	241755	229880
295.5	244919	220538
296.5	248517	211549
297.5	252499	202932
298.5	256815	194706
299.5	261409	186886
300.5	266226	179488
301.5	271207	172526
302.5	276290	166013
303.5	281412	159958
304.5	286508	154370
305.5	291512	149258
306.5	296357	144626
307.5	300974	140478
308.5	305297	136817
309.5	309260	133643
310.5	312798	130955
311.5	315849	128750
312.5	318358	127026
313.5	320269	125775
314.5	321537	124991
315.5	322120	124666
316.5	321985	124787
317.5	321107	125344
318.5	319470	126320
319.5	317067	127701
320.5	313903	129465
321.5	309990	131592
322.5	305353	134057
323.5	300026	136833
324.5	294054	139889
325.5	287489	143190
326.5	280394	146701
327.5	272838	150378
328.5	264896	154179
329.5	256650	158055
330.5	248183	161954
331.5	239582	165823
332.5	230933	169604
333.5	222321	173237
334.5	213830	176662
335.5	205539	179816
336.5	197522	182638
337.5	189846	185065
338.5	182572	187038
339.5	175755	188501
340.5	169438	189401
341.5	163661	189691
342.5	158451	189332
343.5	153833	188290
344.5	149819	186543
345.5	146418	184076
346.5	143631	180886
347.5	141454	176981
348.5	139878	172380
349.5	138887	167115
350.5	138462	161228
351.5	138580	154770
352.5	139211	147804
353.5	140324	140402
354.5	141880	132643
355.5	143839	124610
356.5	146152	116392
357.5	148769	108081
358.5	151633	99769
359.5	154683	91549
360.5	157852	83512
361.5	161070	75746
362.5	164265	68340
363.5	167360	61377
364.5	170278	54943
365.5	172941	49120
366.5	175274	43997
367.5	177203	39663
368.5	178659	36216
369.5	179580	33759
370.5	179911	32406
371.5	179608	32278
372.5	178635	33502
373.5	176970	36209
374.5	174602	40525
375.5	171536	46566
376.5	167788	54423
377.5	163386	64153
378.5	158372	75765
379.5	152800	89205
380.5	146732	104348
381.5	140238	120985
382.5	133397	138818
383.5	126289	157466
384.5	118998	176467
385.5	111608	195292
386.5	104201	213370
387.5	96854	230106
388.5	89642	244921
389.5	82629	257274
390.5	75873	266701
391.5	69424	272838
392.5	63322	275446
393.5	57597	274424
394.5	52273	269815
395.5	47362	261806
396.5	42869	250709
397.5	38793	236946
398.5	35125	221019
399.5	31852	203480
400.5	28956	184902
401.5	26417	165845
402.5	24209	146832
403.5	22310	128324
404.5	20694	110709
405.5	19334	94289
406.5	18207	79280
407.5	17287	65813
408.5	16554	53940
409.5	15986	43652
410.5	15563	34881
411.5	15269	27523
412.5	15088	21447
413.5	15006	16504
414.5	15011	12544
415.5	15091	9416
416.5	15239	6982
417.5	15446	5114
418.5	15705	3701
419.5	16010	2646
420.5	16355	1869
421.5	16737	1304
422.5	17152	900
423.5	17595	613
424.5	18064	413
425.5	18556	275
426.5	19068	181
427.5	19597	118
428.5	20140	76
429.5	20695	48
430.5	21259	30
431.5	21829	19
432.5	22403	12
433.5	22977	7
434.5	23548	4
435.5	24113	3
436.5	24669	2
437.5	25211	0
438.5	25738	0
439.5	26244	0
440.5	26728	0
441.5	27184	0
442.5	27609	0
443.5	28001	0
444.5	28355	0
445.5	28669	0
446.5	28939	0
447.5	29163	0
448.5	29338	0
449.5	29462	0
450.5	29534	0
451.5	29550	0
452.5	29512	0
453.5	29417	0
454.5	29266	0
455.5	29058	0
456.5	28795	0
457.5	28477	0
458.5	28105	0
459.5	27683	0
460.5	27211	0
461.5	26692	0
462.5	26130	0
463.5	25527	0
464.5	24887	0
465.5	24214	0
466.5	23511	0
467.5	22782	0
468.5	22032	0
469.5	21265	0
470.5	20484	0
471.5	19693	0
472.5	18897	0
473.5	18099	0
474.5	17303	0
475.5	16512	0
476.5	15729	0
477.5	14957	0
478.5	14199	0
479.5	13458	0
480.5	12735	0
481.5	12032	0
482.5	11351	0
483.5	10693	0
484.5	10060	0
485.5	9452	0
486.5	8870	0
487.5	8314	0
488.5	7784	0
489.5	7280	0
490.5	6802	0
491.5	6351	0
492.5	5924	0
493.5	5522	0
494.5	5145	0
495.5	4790	0
496.5	4458	0
497.5	4148	0
498.5	3858	0
499.5	3589	0
500.5	3338	0
501.5	3105	0
502.5	2890	0
503.5	2691	0
504.5	2507	0
505.5	2338	0
506.5	2183	0
507.5	2041	0
508.5	1912	0
509.5	1796	0
510.5	1690	0
511.5	1597	0
512.5	1514	0
513.5	1441	0
514.5	1379	0
515.5	1328	0
516.5	1287	0
517.5	1257	0
518.5	1237	0
519.5	1228	0
520.5	1230	0
521.5	1244	0
522.5	1270	0
523.5	1308	0
524.5	1358	0
525.5	1422	0
526.5	1500	0
527.5	1592	0
528.5	1698	0
529.5	1819	0
530.5	1954	0
531.5	2104	0
532.5	2269	0
533.5	2447	0
534.5	2639	0
535.5	2843	0
536.5	3058	0
537.5	3283	0
538.5	3516	0
539.5	3755	0
540.5	3997	0
541.5	4240	0
542.5	4481	0
543.5	4718	0
544.5	4947	0
545.5	5165	0
546.5	5369	0
547.5	5556	0
548.5	5723	0
549.5	5868	0
550.5	5987	0
551.5	6080	0
552.5	6144	0
553.5	6179	0
554.5	6184	0
555.5	6158	0
556.5	6101	0
557.5	6016	0
558.5	5903	0
559.5	5764	0
560.5	5601	0
561.5	5418	0
562.5	5216	0
563.5	4999	0
564.5	4770	0
565.5	4533	0
566.5	4291	0
567.5	4046	0
568.5	3803	0
569.5	3565	0
570.5	3332	0
571.5	3109	0
572.5	2897	0
573.5	2698	0
574.5	2513	0
575.5	2344	0
576.5	2190	0
577.5	2052	0
578.5	1932	0
579.5	1827	0
580.5	1739	0
581.5	1666	0
582.5	1609	0
583.5	1566	0
584.5	1536	0
585.5	1519	0
586.5	1514	0
587.5	1520	0
588.5	1537	0
589.5	1562	0
590.5	1597	0
591.5	1639	0
592.5	1688	0
593.5	1744	0
594.5	1806	0
595.5	1874	0
596.5	1946	0
597.5	2024	0
598.5	2105	0
599.5	2191	0
600.5	2280	0
601.5	2373	0
602.5	2468	0
603.5	2566	0
604.5	2667	0
605.5	2770	0
606.5	2875	0
607.5	2981	0
608.5	3089	0
609.5	3198	0
610.5	3308	0
611.5	3418	0
612.5	3528	0
613.5	3638	0
614.5	3748	0
615.5	3856	0
616.5	3963	0
617.5	4069	0
618.5	4172	0
619.5	4272	0
620.5	4370	0
621.5	4464	0
622.5	4555	0
623.5	4641	0
624.5	4723	0
625.5	4800	0
626.5	4871	0
627.5	4937	0
628.5	4996	0
629.5	5050	0
630.5	5096	0
631.5	5136	0
632.5	5168	0
633.5	5193	0
634.5	5211	0
635.5	5220	0
636.5	5222	0
637.5	5216	0
638.5	5203	0
639.5	5181	0
640.5	5151	0
641.5	5114	0
642.5	5069	0
643.5	5016	0
644.5	4956	0
645.5	4889	0
646.5	4816	0
647.5	4736	0
648.5	4650	0
649.5	4558	0
650.5	4460	0
651.5	4358	0
652.5	4251	0
653.5	4140	0
654.5	4025	0
655.5	3907	0
656.5	3787	0
657.5	3664	0
658.5	3539	0
659.5	3412	0
660.5	3285	0
661.5	3158	0
662.5	3030	0
663.5	2903	0
664.5	2776	0
665.5	2650	0
666.5	2526	0
667.5	2404	0
668.5	2284	0
669.5	2166	0
670.5	2051	0
671.5	1939	0
672.5	1830	0
673.5	1724	0
674.5	1622	0
675.5	1523	0
676.5	1428	0
677.5	1336	0
678.5	1248	0
679.5	1165	0
680.5	1085	0
681.5	1008	0
682.5	936	0
683.5	867	0
684.5	802	0
685.5	741	0
686.5	683	0
687.5	629	0
688.5	578	0
689.5	530	0
690.5	486	0
691.5	444	0
692.5	406	0
693.5	370	0
694.5	337	0
695.5	306	0
696.5	277	0
697.5	251	0
698.5	227	0
699.5	205	0
700.5	185	0
701.5	166	0
702.5	149	0
703.5	134	0
704.5	120	0
705.5	107	0
706.5	96	0
707.5	85	0
708.5	76	0
709.5	67	0
710.5	60	0
711.5	53	0
712.5	47	0
713.5	41	0
714.5	36	0
715.5	32	0
716.5	28	0
717.5	25	0
718.5	22	0
719.5	19	0
720.5	17	0
721.5	14	0
722.5	13	0
723.5	11	0
724.5	9	0
725.5	8	0
726.5	7	0
727.5	6	0
728.5	5	0
729.5	5	0
730.5	4	0
731.5	3	0
732.5	3	0
733.5	2	0
734.5	2	0
735.5	2	0
736.5	2	0
737.5	1	0
738.5	1	0
739.5	0	0
740.5	0	0
741.5	0	0
742.5	0	0
743.5	0	0
744.5	0	0
745.5	0	0
746.5	0	0
747.5	0	0
748.5	0	0
749.5	0	0
750.5	0	0

## Sheet: Figure 5A
	DMSO	Exo1
Bin centre (nm)	Concentration (particles / ml)	Concentration (particles / ml)
0.5	0	0
1.5	0	0
2.5	0	0
3.5	0	0
4.5	0	0
5.5	0	0
6.5	0	0
7.5	0	2227
8.5	0	83597
9.5	0	128166
10.5	0	39375
11.5	0	8732
12.5	0	3186
13.5	0	2630
14.5	0	4478
15.5	0	11638
16.5	0	33944
17.5	0	88672
18.5	0	182007
19.5	0	280205
20.5	2	329338
21.5	19	314071
22.5	119	264740
23.5	556	216173
24.5	1952	184196
25.5	5235	169852
26.5	10906	169194
27.5	18001	178383
28.5	24047	194917
29.5	26602	217258
30.5	24966	243971
31.5	20387	272767
32.5	14872	299936
33.5	9961	320784
34.5	6299	331192
35.5	3868	329487
36.5	2371	317234
37.5	1490	298334
38.5	992	277172
39.5	752	257095
40.5	779	239861
41.5	1321	225899
42.5	3113	214867
43.5	7786	206139
44.5	18308	199093
45.5	38985	193244
46.5	74437	188266
47.5	127361	183984
48.5	195906	180349
49.5	272453	177415
50.5	345146	175324
51.5	401806	174300
52.5	434128	174643
53.5	439949	176728
54.5	422807	180995
55.5	389633	187939
56.5	348099	198080
57.5	304719	211913
58.5	264021	229829
59.5	228576	252022
60.5	199444	278367
61.5	176716	308312
62.5	159968	340799
63.5	148565	374251
64.5	141835	406667
65.5	139157	435811
66.5	139978	459503
67.5	143815	475941
68.5	150239	483991
69.5	158869	483374
70.5	169365	474706
71.5	181442	459382
72.5	194887	439332
73.5	209579	416731
74.5	225514	393710
75.5	242825	372137
76.5	261786	353479
77.5	282825	3387609
78.5	306519	328587
79.5	333604	323209
80.5	364977	322605
81.5	401695	326560
82.5	444899	334730
83.5	495622	346688
84.5	554434	361961
85.5	621006	380057
86.5	693777	400477
87.5	769979	422739
88.5	846099	446390
89.5	918618	471029
90.5	984678	496320
91.5	1042382	522010
92.5	1090691	547942
93.5	1129105	574060
94.5	1157369	600415
95.5	1175356	627159
96.5	1183105	654538
97.5	1180944	682878
98.5	1169575	712574
99.5	1150081	744068
100.5	1123863	777829
101.5	1092527	814335
102.5	1057781	854045
103.5	1021353	897377
104.5	984938	944678
105.5	950157	996198
106.5	918513	1052065
107.5	891336	1112254
108.5	869724	1176580
109.5	854492	1244682
110.5	846147	1316029
111.5	844890	1389937
112.5	850652	1465593
113.5	863159	1542095
114.5	882003	1618503
115.5	906727	1693884
116.5	936897	1767361
117.5	972173	1838152
118.5	1012350	1905607
119.5	1057396	1969222
120.5	1107460	2028649
121.5	1162868	2083697
122.5	1224096	2134320
123.5	1291734	2180605
124.5	1366432	2222764
125.5	1448835	2261117
126.5	1539523	2296085
127.5	1638953	2328182
128.5	1747411	2358010
129.5	1865009	2386247
130.5	1991714	2413637
131.5	2127434	2440973
132.5	2272169	2469070
133.5	2426216	2498736
134.5	2590425	2530720
135.5	2766465	2565672
136.5	2957074	2604074
137.5	3166230	2646185
138.5	3399169	2691971
139.5	3662196	2741054
140.5	3962202	2792663
141.5	4305865	2845610
142.5	4698507	2898296
143.5	5142703	2948749
144.5	5636772	2994697
145.5	6173401	3033695
146.5	6738720	3063264
147.5	7312123	3081071
148.5	7867099	3085103
149.5	8373168	3073832
150.5	8798759	3046349
151.5	9114697	3002446
152.5	9297716	2942642
153.5	9333392	2868143
154.5	9217960	2780749
155.5	8958680	2682720
156.5	8572734	2576611
157.5	8084911	2465103
158.5	7524537	2350845
159.5	6922228	2236319
160.5	6306956	2123740
161.5	5703806	2014986
162.5	5132600	1911571
163.5	4607382	1814638
164.5	4136625	1724983
165.5	3723943	1643092
166.5	3369083	1569183
167.5	3068984	1503257
168.5	2818779	1445145
169.5	2612626	1394551
170.5	2444358	1351087
171.5	2307927	1314314
172.5	2197691	1283756
173.5	2108562	1258925
174.5	2036064	1239340
175.5	1976326	1224530
176.5	1926040	1214044
177.5	1882407	1207460
178.5	1843078	1204381
179.5	1806099	1204444
180.5	1769870	1207311
181.5	1733111	1212679
182.5	1694835	1220274
183.5	1654329	1229851
184.5	1611134	1241195
185.5	1565036	1254122
186.5	1516039	1268474
187.5	1464346	1284126
188.5	1410327	1300977
189.5	1354495	1318958
190.5	1297459	1338029
191.5	1239897	1358174
192.5	1182513	1379404
193.5	1126005	1401751
194.5	1071038	1425267
195.5	1018217	1450019
196.5	968075	1476077
197.5	921060	1503512
198.5	877538	1532383
199.5	837796	1562723
200.5	802048	1594532
201.5	770454	1627755
202.5	743128	1662275
203.5	720159	1697895
204.5	701626	1734328
205.5	687610	1771187
206.5	678204	1807980
207.5	673529	1844109
208.5	673728	1878879
209.5	678977	1911510
210.5	689467	1941156
211.5	705406	1966932
212.5	726989	1987948
213.5	754383	2003345
214.5	787690	2012333
215.5	826919	2014226
216.5	871947	2008481
217.5	922480	1994726
218.5	978026	1972780
219.5	1037873	1942665
220.5	1101076	1904605
221.5	1166471	1859025
222.5	1232703	1806523
223.5	1298276	1747850
224.5	1361627	1683877
225.5	1421209	1615557
226.5	1475590	1543892
227.5	1523539	1469892
228.5	1564112	1394544
229.5	1596710	1318787
230.5	1621114	1243481
231.5	1637484	1169400
232.5	1646328	1097208
233.5	1648443	1027468
234.5	1644836	960627
235.5	1636635	897032
236.5	1624995	836927
237.5	1611018	780470
238.5	1595683	727738
239.5	1579797	678739
240.5	1563969	633429
241.5	1548595	591715
242.5	1533865	553472
243.5	1519779	518547
244.5	1506163	486774
245.5	1492698	457971
246.5	1478945	431956
247.5	1464367	408545
248.5	1448357	387559
249.5	1430267	368825
250.5	1409435	352177
251.5	1385219	337460
252.5	1357034	324531
253.5	1324390	313254
254.5	1286927	303507
255.5	1244454	295174
256.5	1196971	288154
257.5	1144689	282350
258.5	1088036	277674
259.5	1027643	274045
260.5	964321	271385
261.5	899026	269625
262.5	832803	268694
263.5	766733	268524
264.5	701878	269049
265.5	639221	270201
266.5	579622	271910
267.5	523778	274104
268.5	472209	276706
269.5	425241	279638
270.5	383018	282814
271.5	345516	286146
272.5	312573	289540
273.5	283915	292901
274.5	259194	296128
275.5	238018	299121
276.5	219979	301780
277.5	204677	304008
278.5	191738	305714
279.5	180826	306810
280.5	171649	307223
281.5	163964	306889
282.5	157576	305757
283.5	152334	303794
284.5	148132	300985
285.5	144896	297330
286.5	142590	292848
287.5	141205	287577
288.5	140758	281569
289.5	141291	274891
290.5	142864	267622
291.5	145558	259852
292.5	149471	251677
293.5	154714	243195
294.5	161414	234507
295.5	169703	225710
296.5	179721	216898
297.5	191607	208158
298.5	205493	199569
299.5	221498	191201
300.5	239712	183112
301.5	260193	175352
302.5	282951	167960
303.5	307936	160965
304.5	335027	154388
305.5	364021	148239
306.5	394627	142525
307.5	426460	137244
308.5	459042	132390
309.5	491811	127953
310.5	524131	123920
311.5	555312	120276
312.5	584639	117005
313.5	611397	114089
314.5	634911	111513
315.5	654577	109258
316.5	669896	107310
317.5	680504	105653
318.5	686196	104273
319.5	686937	103159
320.5	682863	102299
321.5	674280	101685
322.5	661640	101308
323.5	645513	101161
324.5	626559	101241
325.5	605483	101543
326.5	583001	102065
327.5	559800	102807
328.5	536506	103769
329.5	513660	104953
330.5	491697	106361
331.5	470937	107997
332.5	451586	109867
333.5	433741	111976
334.5	417400	114332
335.5	402480	116940
336.5	388835	119811
337.5	376276	122951
338.5	364593	126372
339.5	353565	130083
340.5	342984	134093
341.5	332662	138413
342.5	322439	143051
343.5	312192	148019
344.5	301835	153323
345.5	291318	158974
346.5	280629	164976
347.5	269787	171337
348.5	258839	178060
349.5	247854	185146
350.5	236919	192595
351.5	226133	200405
352.5	215604	208568
353.5	205444	217076
354.5	195768	225915
355.5	186689	235067
356.5	178319	244514
357.5	170766	254229
358.5	164133	264182
359.5	158515	274341
360.5	154002	284668
361.5	150671	295121
362.5	148585	305654
363.5	147792	316220
364.5	148317	326767
365.5	150159	337242
366.5	153288	347591
367.5	157640	357758
368.5	163113	367688
369.5	169569	377329
370.5	176833	386627
371.5	184696	395536
372.5	192920	404009
373.5	201249	412006
374.5	209414	419493
375.5	217146	426439
376.5	224186	432821
377.5	230298	438623
378.5	235277	443833
379.5	238958	448447
380.5	241220	452466
381.5	241993	455899
382.5	241257	458757
383.5	239036	461055
384.5	235401	462814
385.5	230458	464056
386.5	224345	464804
387.5	217218	465083
388.5	209250	464918
389.5	200619	464330
390.5	191499	463343
391.5	182059	461976
392.5	172456	460245
393.5	162830	458164
394.5	153303	455746
395.5	143980	452997
396.5	134945	449924
397.5	126265	446528
398.5	117987	442811
399.5	110147	438772
400.5	102764	434408
401.5	95847	429715
402.5	89395	424693
403.5	83400	419338
404.5	77848	413648
405.5	72719	407625
406.5	67993	401271
407.5	63647	394589
408.5	59657	387588
409.5	55997	380277
410.5	52646	372668
411.5	49578	364777
412.5	46774	356622
413.5	44211	348223
414.5	41872	339602
415.5	39737	330785
416.5	37792	321798
417.5	36021	312667
418.5	34411	303423
419.5	32950	294094
420.5	31627	284709
421.5	30432	275298
422.5	29357	265889
423.5	28393	256511
424.5	27535	247191
425.5	26776	237955
426.5	26110	228826
427.5	25534	219827
428.5	25042	210979
429.5	24631	202302
430.5	24297	193811
431.5	24038	185522
432.5	23851	177448
433.5	23734	169599
434.5	23684	161985
435.5	23698	154613
436.5	23775	147488
437.5	23913	140614
438.5	24109	133993
439.5	24360	127626
440.5	24664	121512
441.5	25018	115649
442.5	25419	110035
443.5	25863	104666
444.5	26346	99536
445.5	26865	94641
446.5	27416	89974
447.5	27993	85530
448.5	28593	81300
449.5	29211	77279
450.5	29844	73457
451.5	30486	69829
452.5	31136	66385
453.5	31790	63118
454.5	32448	60020
455.5	33108	57085
456.5	33771	54303
457.5	34439	51667
458.5	35116	49171
459.5	35806	46807
460.5	36515	44568
461.5	37250	42448
462.5	38018	40439
463.5	38827	38536
464.5	39685	36733
465.5	40600	35024
466.5	41579	33404
467.5	42626	31867
468.5	43747	30408
469.5	44943	29023
470.5	46214	27707
471.5	47558	26457
472.5	48971	25267
473.5	50446	24135
474.5	51975	23056
475.5	53549	22027
476.5	55155	21046
477.5	56781	20109
478.5	58415	19213
479.5	60043	18356
480.5	61652	17536
481.5	63229	16750
482.5	64761	15996
483.5	66237	15273
484.5	67646	14577
485.5	68978	13909
486.5	70223	13266
487.5	71375	12647
488.5	72426	12050
489.5	73371	11475
490.5	74204	10921
491.5	74922	10386
492.5	75522	9870
493.5	76002	9372
494.5	76361	8891
495.5	76599	8427
496.5	76717	7980
497.5	76715	7548
498.5	76597	7131
499.5	76365	6730
500.5	76023	6343
501.5	75574	5970
502.5	75024	5612
503.5	74377	5268
504.5	73640	4938
505.5	72818	4621
506.5	71916	4318
507.5	70943	4028
508.5	69903	3751
509.5	68804	3487
510.5	67652	3236
511.5	66453	2998
512.5	65215	2772
513.5	63943	2558
514.5	62643	2356
515.5	61322	2165
516.5	59984	1986
517.5	58635	1819
518.5	57281	1661
519.5	55924	1515
520.5	54570	1378
521.5	53222	1251
522.5	51884	1134
523.5	50558	1025
524.5	49248	925
525.5	47955	832
526.5	46681	748
527.5	45428	671
528.5	44196	601
529.5	42987	537
530.5	41802	478
531.5	40639	426
532.5	39500	379
533.5	38383	336
534.5	37289	299
535.5	36217	265
536.5	35166	235
537.5	34136	209
538.5	33125	185
539.5	32132	165
540.5	31156	147
541.5	30197	132
542.5	29254	119
543.5	28324	108
544.5	27409	98
545.5	26506	91
546.5	25615	84
547.5	24736	79
548.5	23868	75
549.5	23011	73
550.5	22165	71
551.5	21328	70
552.5	20503	71
553.5	19688	72
554.5	18884	73
555.5	18092	75
556.5	17311	78
557.5	16543	82
558.5	15788	86
559.5	15047	91
560.5	14320	96
561.5	13609	101
562.5	12913	107
563.5	12235	114
564.5	11574	121
565.5	10931	128
566.5	10308	136
567.5	9704	145
568.5	9120	154
569.5	8557	163
570.5	8015	173
571.5	7495	182
572.5	6996	193
573.5	6519	203
574.5	6064	214
575.5	5630	225
576.5	5219	237
577.5	4829	249
578.5	4460	261
579.5	4112	273
580.5	3784	286
581.5	3476	298
582.5	3187	311
583.5	2918	323
584.5	2666	336
585.5	2431	348
586.5	2214	360
587.5	2012	373
588.5	1825	384
589.5	1653	396
590.5	1494	407
591.5	1348	418
592.5	1214	428
593.5	1092	438
594.5	980	448
595.5	878	456
596.5	785	464
597.5	701	472
598.5	625	478
599.5	556	484
600.5	494	489
601.5	438	493
602.5	388	496
603.5	343	498
604.5	302	500
605.5	266	500
606.5	234	499
607.5	205	498
608.5	180	495
609.5	158	492
610.5	138	488
611.5	120	483
612.5	104	477
613.5	91	470
614.5	79	462
615.5	68	454
616.5	59	444
617.5	51	434
618.5	44	424
619.5	38	413
620.5	33	401
621.5	28	389
622.5	24	377
623.5	20	364
624.5	17	351
625.5	15	338
626.5	13	325
627.5	11	311
628.5	9	298
629.5	8	284
630.5	7	271
631.5	6	258
632.5	5	244
633.5	4	231
634.5	3	219
635.5	3	206
636.5	2	194
637.5	2	182
638.5	2	171
639.5	1	160
640.5	1	149
641.5	0	139
642.5	0	129
643.5	0	120
644.5	0	111
645.5	0	103
646.5	0	95
647.5	0	87
648.5	0	80
649.5	0	73
650.5	0	67
651.5	0	61
652.5	0	56
653.5	0	51
654.5	0	46
655.5	0	42
656.5	0	38
657.5	0	34
658.5	0	30
659.5	0	27
660.5	0	25
661.5	0	22
662.5	0	20
663.5	0	17
664.5	0	16
665.5	0	14
666.5	0	12
667.5	0	11
668.5	0	9
669.5	0	8
670.5	0	7
671.5	0	6
672.5	0	6
673.5	0	5
674.5	0	4
675.5	0	4
676.5	0	3
677.5	0	3
678.5	0	2
679.5	0	2
680.5	0	2
681.5	0	2
682.5	0	1
683.5	0	1
684.5	0	1
685.5	0	1
686.5	0	1
687.5	0	1
688.5	0	0
689.5	0	0
690.5	0	0
691.5	0	0
692.5	0	0
693.5	0	0
694.5	0	0
695.5	0	0
696.5	0	0
697.5	0	0
698.5	0	0
699.5	0	0
700.5	0	0

## Sheet: Figure 5C
Blank	Exo1	pIgA1	Exo+pIgA1
0.3	0.47	94.3	68.6
0.22	0.49	98.9	78.4
0.29	1.7	98.6	75.2

## Sheet: Figure 5E
Membrane TGase2 level to Na+/K+ ATPase
Blank/Ctl	Ctl/Ctl	Exo1/Ctl
1.03184	1	0.505384
1.10664	1	0.453403
0.943273	1	0.465053

## Sheet: Figure 6A
Blank	pIgA1
1	2.10784
1	1.63883
1	2.65915

[truncated: 7 more sheets: Figure 6C, Figure 6E, Figure 6F, Figure S2A, Figure S2B, Figure S2C, Figure S3B]
